# Supplementary material for: Characterization of the Bacillus cereus Group Isolated from Ready-to-Eat Foods in Poland by Whole-Genome Sequencing
Source: Foods. 2024 Oct 14;13(20):3266. doi: 10.3390/foods13203266 (PMC11506886; doi:10.3390/foods13203266)
Supplement: Supplementary file 1 [file foods-13-03266-s001.zip]

Archive with 1 entries (1 files):
- foods-3226658-supplementary.pdf
